# Supplementary material for: Confirmatory Study on Costs and Time Loss from Pre-Anesthetic Consultations for Canceled Surgeries: A Retrospective Analysis at Hannover Medical School, Germany
Source: J Clin Med. 2025 Sep 13;14(18):6454. doi: 10.3390/jcm14186454 (PMC12470992; doi:10.3390/jcm14186454)
Supplement: Supplementary file 1 [file jcm-14-06454-s001.zip]

Archive with 1 entries (1 files):
- jcm-3844995-supplementary.pdf
